# Supplementary material for: Versatile microbial communities rapidly assimilate ammonium hydroxide-treated plastic waste
Source: J Ind Microbiol Biotechnol. 2023 Apr 14;50(1):kuad008. doi: 10.1093/jimb/kuad008 (PMC10124128; doi:10.1093/jimb/kuad008)
Supplement: kuad008_Supplemental_Files [file kuad008_supplemental_files.zip]

Archive with 2 entries (2 files):
- Schaerer_etal_DCPET_12_21_2022_Supplemental.pdf
- Supplemental_Dataset.xlsx
