# Supplementary material for: Versatile microbial communities rapidly assimilate ammonium hydroxide-treated plastic waste
Source: J Ind Microbiol Biotechnol. 2023 Apr 14;50(1):kuad008. doi: 10.1093/jimb/kuad008 (PMC10124128; doi:10.1093/jimb/kuad008)
Supplement: kuad008_Supplemental_Files [file kuad008_supplemental_files.zip › Supplemental_Dataset.xlsx]

## Sheet: Sheet1
Enrichment	Family	Genus	maxRelAb	meanRelAb	minRelAb
Emma2	Alcaligenaceae	Achromobacter	0.0115	0.004	0.000282
Emma2	Alcaligenaceae	Candidimonas	0.000176	0.000122	3.18e-05
Emma2	Alcaligenaceae	Eoetvoesia	0.000312	0.000165	1.57e-05
Emma2	Alcaligenaceae	Orrella	0.000692	0.000383	0.000109
Emma2	Alcaligenaceae	Parapusillimonas	0.00763	0.00262	0.000473
Emma2	Alcaligenaceae	Verticiella	0.00284	0.00109	0.000299
Emma2	Azospirillaceae	Azospirillum	0.000157	0.000157	0.000157
Emma2	Beijerinckiaceae	Bosea	9.38e-05	7.04e-05	4.7e-05
Emma2	Beijerinckiaceae	Chelatococcus	0.0491	0.0086	7.83e-05
Emma2	Beijerinckiaceae	FFCH5858	1.95e-05	1.95e-05	1.95e-05
Emma2	Beijerinckiaceae	Methylocystis	0.000126	9.47e-05	6.27e-05
Emma2	Caulobacteraceae	Brevundimonas	0.00339	0.0015	3.9e-05
Emma2	Chitinophagaceae	Chitinophaga	0.000423	0.000304	4.77e-05
Emma2	Chitinophagaceae	Niveitalea	7.83e-05	7.83e-05	7.83e-05
Emma2	Chitinophagaceae	Pseudoflavitalea	0.000293	0.000106	4.7e-05
Emma2	Chitinophagaceae	Terrimonas	0.000268	0.00015	3.14e-05
Emma2	Clostridiaceae	Clostridium_sensu_stricto_1	3.14e-05	3.14e-05	3.14e-05
Emma2	Comamonadaceae	Hydrogenophaga	0.164	0.0523	0.000172
Emma2	Comamonadaceae	Hylemonella	0.000255	0.000213	0.000158
Emma2	Comamonadaceae	Malikia	0.000127	0.000127	0.000127
Emma2	Comamonadaceae	Tepidimonas	0.00588	0.005	0.00413
Emma2	Comamonadaceae	Variovorax	0.00864	0.00235	0.000267
Emma2	Comamonadaceae	Xenophilus	0.00796	0.00116	7.88e-05
Emma2	Comamonadaceae	Xylophilus	0.00078	0.000502	0.000223
Emma2	Deferribacteraceae	Mucispirillum	1.56e-05	1.56e-05	1.56e-05
Emma2	Devosiaceae	Devosia	0.00216	0.000769	1.59e-05
Emma2	Devosiaceae	Pelagibacterium	0.00677	0.00299	0.000173
Emma2	Devosiaceae	Youhaiella	0.000527	0.00032	6.27e-05
Emma2	Enterobacteriaceae	Escherichia/Shigella	0.000409	0.000294	0.000141
Emma2	Erysipelotrichaceae	Turicibacter	3.15e-05	3.15e-05	3.15e-05
Emma2	Flavobacteriaceae	Flavobacterium	0.0149	0.00409	0.000143
Emma2	Hyphomicrobiaceae	Pedomicrobium	0.000206	0.000152	9.75e-05
Emma2	Hyphomonadaceae	Hyphomonas	4.69e-05	4.69e-05	4.69e-05
Emma2	Labraceae	Labrys	0.00993	0.00265	6.3e-05
Emma2	Lactobacillaceae	Lactobacillus	0.000204	7.93e-05	1.57e-05
Emma2	Legionellaceae	Legionella	0.00155	0.000467	4.72e-05
Emma2	Microbacteriaceae	Cryobacterium	0.000507	0.000271	0.000112
Emma2	Microbacteriaceae	Leucobacter	0.000172	0.000172	0.000172
Emma2	Microbacteriaceae	Microbacterium	0.000888	0.000888	0.000888
Emma2	Nocardiaceae	Millisia	0.0069	0.00303	0.00047
Emma2	Nocardiaceae	Rhodococcus	0.977	0.823	0.636
Emma2	Paenibacillaceae	Ammoniibacillus	0.000191	0.000144	9.75e-05
Emma2	Paenibacillaceae	Cohnella	0.00137	0.000451	4.69e-05
Emma2	Paenibacillaceae	Paenibacillus	0.00207	0.000527	6.3e-05
Emma2	Paenibacillaceae	Xylanibacillus	0.000126	9.23e-05	5.85e-05
Emma2	Propionibacteriaceae	Propionimicrobium	3.13e-05	2.22e-05	1.58e-05
Emma2	Pseudomonadaceae	Pseudomonas	0.0538	0.0128	0.000126
Emma2	Reyranellaceae	Reyranella	0.00092	0.000284	3.15e-05
Emma2	Rhizobiaceae	Aminobacter	0.00152	0.000356	1.59e-05
Emma2	Rhizobiaceae	Aquamicrobium	0.0342	0.0044	0.00011
Emma2	Rhizobiaceae	Brucella	0.00011	0.00011	0.00011
Emma2	Rhizobiaceae	Mesorhizobium	0.000142	7.07e-05	3.14e-05
Emma2	Rhizobiaceae	Mycoplana	0.000477	0.000284	0.000125
Emma2	Rhizobiaceae	Ochrobactrum	0.14	0.0361	0.000219
Emma2	Rhizobiaceae	Paramesorhizobium	0.00238	0.000778	4.7e-05
Emma2	Rhizobiaceae	Pseudaminobacter	0.00591	0.00204	0.000266
Emma2	Rhizobiaceae	Shinella	0.143	0.0314	0.000844
Emma2	Rhizobiales_Incertae_Sedis	Bauldia	0.000159	0.000159	0.000159
Emma2	Rhodanobacteraceae	Dokdonella	0.00125	0.00047	0.000125
Emma2	Rhodobacteraceae	Rhodobacter	0.000959	0.000959	0.000959
Emma2	Sphingobacteriaceae	Parapedobacter	0.000793	0.00025	1.59e-05
Emma2	Sphingobacteriaceae	Pelobium	4.76e-05	2.76e-05	1.56e-05
Emma2	Sphingobacteriaceae	Solitalea	0.00405	0.00149	9.52e-05
Emma2	Sphingobacteriaceae	Sphingobacterium	0.00444	0.00116	6.27e-05
Emma2	Sphingomonadaceae	Croceicoccus	5.85e-05	5.85e-05	5.85e-05
Emma2	Sphingomonadaceae	Sphingopyxis	0.00261	0.000677	7.84e-05
Emma2	Sphingomonadaceae	Sphingosinicella	0.000159	8.43e-05	1.59e-05
Emma2	Spirosomaceae	Persicitalea	0.000453	0.000254	0.00011
Emma2	Weeksellaceae	Moheibacter	9.75e-05	6.81e-05	4.78e-05
Emma2	Xanthobacteraceae	Afipia	0.00238	0.00109	4.77e-05
Emma2	Xanthobacteraceae	Oligotropha	9.44e-05	9.44e-05	9.44e-05
Emma2	Xanthobacteraceae	Pseudolabrys	0.00189	0.000576	3.15e-05
Emma2	Xanthobacteraceae	Starkeya	0.00047	0.000253	0.00011
Emma2	Xanthobacteraceae	Xanthobacter	1.95e-05	1.95e-05	1.95e-05
Emma2	Xanthomonadaceae	Luteimonas	0.00289	0.000644	1.58e-05
Emma2	Xanthomonadaceae	Pseudoxanthomonas	0.0514	0.017	0.000236
Emma2	Xanthomonadaceae	Rehaibacterium	3.15e-05	2.36e-05	1.57e-05
Emma2	Xanthomonadaceae	SN8	0.00227	0.00113	0.000455
Emma2	Xanthomonadaceae	Stenotrophomonas	0.00751	0.00239	3.13e-05
Emma2	Xanthomonadaceae	Thermomonas	0.000273	0.000172	3.19e-05
Laura1	Alcaligenaceae	Achromobacter	0.0524	0.018	0.00594
Laura1	Alcaligenaceae	Eoetvoesia	0.000335	0.000132	1.57e-05
Laura1	Alcaligenaceae	Orrella	0.00143	0.000653	7.81e-05
Laura1	Alcaligenaceae	Parapusillimonas	0.0104	0.00192	1.57e-05
Laura1	Alcaligenaceae	Pusillimonas	0.0102	0.00284	0.000282
Laura1	Beijerinckiaceae	Bosea	0.000563	0.000298	6.27e-05
Laura1	Beijerinckiaceae	Chelatococcus	0.0438	0.00838	0.00135
Laura1	Beijerinckiaceae	FFCH5858	1.57e-05	1.57e-05	1.57e-05
Laura1	Beijerinckiaceae	Methylocystis	0.000303	0.000167	3.15e-05
Laura1	Bryobacteraceae	Bryobacter	0.00243	0.000816	3.13e-05
Laura1	Caulobacteraceae	Brevundimonas	0.151	0.0205	0.000235
Laura1	Chitinophagaceae	Edaphobaculum	0.00105	0.000361	0.00011
Laura1	Chitinophagaceae	Ferruginibacter	0.0471	0.0236	9.4e-05
Laura1	Clostridiaceae	Clostridium_sensu_stricto_1	6.29e-05	6.29e-05	6.29e-05
Laura1	Comamonadaceae	Hydrogenophaga	0.712	0.308	0.144
Laura1	Comamonadaceae	Tepidimonas	0.0179	0.01	0.00529
Laura1	Deferribacteraceae	Mucispirillum	1.57e-05	1.57e-05	1.57e-05
Laura1	Dermacoccaceae	Dermacoccus	3.15e-05	3.15e-05	3.15e-05
Laura1	Devosiaceae	Devosia	0.0109	0.0029	0.000641
Laura1	Devosiaceae	Pelagibacterium	0.0906	0.0152	0.00129
Laura1	Devosiaceae	Youhaiella	0.00172	0.0009	7.88e-05
Laura1	Enterobacteriaceae	Escherichia/Shigella	0.000392	0.000216	4.72e-05
Laura1	Erysipelotrichaceae	Turicibacter	0.000141	9.93e-05	3.14e-05
Laura1	Flavobacteriaceae	Flavobacterium	0.000407	0.000227	4.71e-05
Laura1	Flavobacteriaceae	Planktosalinus	0.00267	0.000734	9.41e-05
Laura1	Hyphomicrobiaceae	Hyphomicrobium	9.41e-05	6.8e-05	3.19e-05
Laura1	Hyphomicrobiaceae	Pedomicrobium	0.000271	8.56e-05	1.57e-05
Laura1	Hyphomonadaceae	Hyphomonas	0.00944	0.00238	4.71e-05
Laura1	Hyphomonadaceae	SWB02	0.000157	8.69e-05	1.57e-05
Laura1	Kaistiaceae	Kaistia	0.000255	0.000132	1.57e-05
Laura1	Lactobacillaceae	Lactobacillus	6.26e-05	2.92e-05	1.57e-05
Laura1	Microbacteriaceae	Huakuichenia	6.37e-05	6.37e-05	6.37e-05
Laura1	Microbacteriaceae	Leucobacter	0.000863	0.000305	1.57e-05
Laura1	Nocardiaceae	Millisia	0.00753	0.00411	0.00185
Laura1	Nocardiaceae	Rhodococcus	0.642	0.41	0.125
Laura1	Parvibaculaceae	Parvibaculum	0.00344	0.000984	4.78e-05
Laura1	Peptostreptococcaceae	Romboutsia	4.78e-05	4.78e-05	4.78e-05
Laura1	Propionibacteriaceae	Propionimicrobium	3.14e-05	2.35e-05	1.57e-05
Laura1	Pseudomonadaceae	Pseudomonas	0.00879	0.00276	0.00011
Laura1	Puniceispirillales_Incertae_Sedis	Constrictibacter	0.00011	9.4e-05	7.81e-05
Laura1	Rhizobiaceae	Allorhizobium-Neorhizobium-Pararhizobium-Rhizobium	0.000207	0.000158	7.84e-05
Laura1	Rhizobiaceae	Aminobacter	0.0395	0.00971	0.00194
Laura1	Rhizobiaceae	Aquamicrobium	0.159	0.0712	0.00238
Laura1	Rhizobiaceae	Brucella	0.000141	0.000118	9.46e-05
Laura1	Rhizobiaceae	Ensifer	3.19e-05	2.38e-05	1.57e-05
Laura1	Rhizobiaceae	Mesorhizobium	0.00684	0.00241	0.000658
Laura1	Rhizobiaceae	Pseudaminobacter	0.000172	8.16e-05	1.59e-05
Laura1	Rhizobiaceae	Shinella	0.11	0.0416	0.00124
Laura1	Rhizobiaceae	Tianweitania	0.000391	0.000282	0.000173
Laura1	Rhizobiales_Incertae_Sedis	Bauldia	0.000398	0.000198	9.38e-05
Laura1	Rhodanobacteraceae	Pseudofulvimonas	0.000375	0.000173	1.58e-05
Laura1	Rhodobacteraceae	Rhodobacter	0.0655	0.0154	0.000235
Laura1	Ruminococcaceae	Ruminococcus	1.57e-05	1.57e-05	1.57e-05
Laura1	Sphingobacteriaceae	Parapedobacter	0.00827	0.00157	0.000141
Laura1	Sphingobacteriaceae	Solitalea	6.27e-05	6.27e-05	6.27e-05
Laura1	Sphingobacteriaceae	Sphingobacterium	0.00348	0.0011	4.78e-05
Laura1	Sphingomonadaceae	Sphingopyxis	0.000143	0.000143	0.000143
Laura1	Sphingomonadaceae	Sphingosinicella	0.0014	0.000256	4.7e-05
Laura1	Spirosomaceae	Leadbetterella	4.71e-05	4.71e-05	4.71e-05
Laura1	Spirosomaceae	Persicitalea	0.00843	0.00178	4.71e-05
Laura1	Streptococcaceae	Floricoccus	1.57e-05	1.57e-05	1.57e-05
Laura1	Xanthobacteraceae	Ancylobacter	0.162	0.0209	0.000125
Laura1	Xanthobacteraceae	Xanthobacter	1.59e-05	1.59e-05	1.59e-05
Laura1	Xanthomonadaceae	Luteimonas	0.167	0.0265	1.57e-05
Laura1	Xanthomonadaceae	Pseudoxanthomonas	0.0163	0.00443	0.0005
Laura1	Xanthomonadaceae	SN8	0.000894	0.000445	7.83e-05
Laura1	Xanthomonadaceae	Stenotrophomonas	0.0795	0.0289	0.000361
Laura1	Xanthomonadaceae	Thermomonas	0.0022	0.000687	0.00011
Laura2	Alcaligenaceae	Achromobacter	0.0414	0.0199	0.0013
Laura2	Alcaligenaceae	Eoetvoesia	1.57e-05	1.57e-05	1.57e-05
Laura2	Alcaligenaceae	Orrella	0.00132	0.000809	4.71e-05
Laura2	Alcaligenaceae	Parapusillimonas	0.00271	0.00109	4.7e-05
Laura2	Alcaligenaceae	Pusillimonas	0.00524	0.0027	0.000595
Laura2	Beijerinckiaceae	Bosea	0.000517	0.000219	6.28e-05
Laura2	Beijerinckiaceae	Chelatococcus	0.00913	0.00327	0.000879
Laura2	Beijerinckiaceae	Methylocystis	4.71e-05	4.71e-05	4.71e-05
Laura2	Bryobacteraceae	Bryobacter	0.000313	0.000141	4.7e-05
Laura2	Caulobacteraceae	Brevundimonas	0.0475	0.0118	0.00022
Laura2	Chitinophagaceae	Edaphobaculum	0.00344	0.00199	0.000534
Laura2	Chitinophagaceae	Ferruginibacter	0.000267	0.000196	0.000125
Laura2	Chitinophagaceae	Parafilimonas	0.000518	0.000216	7.84e-05
Laura2	Clostridiaceae	Clostridium_sensu_stricto_1	0.000141	6.9e-05	1.57e-05
Laura2	Comamonadaceae	Hydrogenophaga	0.38	0.209	0.00741
Laura2	Comamonadaceae	Tepidimonas	0.0114	0.0076	0.00113
Laura2	Deferribacteraceae	Mucispirillum	4.7e-05	4.7e-05	4.7e-05
Laura2	Devosiaceae	Devosia	0.01	0.00397	0.00185
Laura2	Devosiaceae	Pelagibacterium	0.0387	0.00879	0.00149
Laura2	Devosiaceae	Youhaiella	0.000438	0.000273	4.7e-05
Laura2	Enterobacteriaceae	Escherichia/Shigella	0.000533	0.00034	0.000173
Laura2	Erysipelotrichaceae	Turicibacter	0.00011	0.00011	0.00011
Laura2	Flavobacteriaceae	Planktosalinus	0.000471	0.000253	1.57e-05
Laura2	Hyphomicrobiaceae	Pedomicrobium	7.85e-05	4.71e-05	1.57e-05
Laura2	Hyphomonadaceae	Hyphomonas	0.00143	0.00124	0.00105
Laura2	Hyphomonadaceae	SWB02	4.71e-05	4.71e-05	4.71e-05
Laura2	Kaistiaceae	Kaistia	0.000487	0.000487	0.000487
Laura2	Lactobacillaceae	Lactobacillus	6.26e-05	4.18e-05	3.14e-05
Laura2	Legionellaceae	Legionella	0.00011	0.00011	0.00011
Laura2	Microbacteriaceae	Leucobacter	0.000597	0.000272	0.00011
Laura2	Nocardiaceae	Millisia	0.00615	0.00378	0.000738
Laura2	Nocardiaceae	Rhodococcus	0.789	0.542	0.344
Laura2	Paenibacillaceae	Cohnella	0.00138	0.00138	0.00138
Laura2	Parvibaculaceae	Parvibaculum	0.00227	0.000376	1.57e-05
Laura2	Peptostreptococcaceae	Romboutsia	9.43e-05	9.43e-05	9.43e-05
Laura2	Propionibacteriaceae	Propionimicrobium	0.00011	5.23e-05	1.57e-05
Laura2	Pseudomonadaceae	Pseudomonas	0.00188	0.000915	0.000345
Laura2	Rhizobiaceae	Allorhizobium-Neorhizobium-Pararhizobium-Rhizobium	0.000314	0.000206	9.4e-05
Laura2	Rhizobiaceae	Aminobacter	0.00664	0.00291	0.000424
Laura2	Rhizobiaceae	Aquamicrobium	0.194	0.115	0.00448
Laura2	Rhizobiaceae	Brucella	0.00119	0.000597	7.85e-05
Laura2	Rhizobiaceae	Mesorhizobium	0.0024	0.00114	0.00022
Laura2	Rhizobiaceae	Pseudaminobacter	0.000157	0.000157	0.000157
Laura2	Rhizobiaceae	Shinella	0.0912	0.0369	0.00155
Laura2	Rhizobiales_Incertae_Sedis	Bauldia	0.000157	0.000118	7.83e-05
Laura2	Rhodanobacteraceae	Pseudofulvimonas	0.000564	0.000564	0.000564
Laura2	Rhodobacteraceae	Rhodobacter	0.066	0.0153	0.000266
Laura2	Sphingobacteriaceae	Parapedobacter	0.00177	0.000767	4.7e-05
Laura2	Sphingobacteriaceae	Solitalea	6.28e-05	6.28e-05	6.27e-05
Laura2	Sphingobacteriaceae	Sphingobacterium	0.0044	0.0015	0.00011
Laura2	Sphingomonadaceae	Sphingopyxis	4.71e-05	3.66e-05	1.57e-05
Laura2	Sphingomonadaceae	Sphingosinicella	0.00033	0.000135	3.13e-05
Laura2	Spirosomaceae	Persicitalea	0.00509	0.00309	0.0011
Laura2	Trueperaceae	Truepera	6.26e-05	6.26e-05	6.26e-05
Laura2	Weeksellaceae	Moheibacter	0.00644	0.00194	0.000157
Laura2	Xanthobacteraceae	Ancylobacter	0.00215	0.000919	7.85e-05
Laura2	Xanthomonadaceae	Luteimonas	0.0188	0.00636	1.57e-05
Laura2	Xanthomonadaceae	Pseudoxanthomonas	0.022	0.00321	3.14e-05
Laura2	Xanthomonadaceae	SN8	0.000955	0.00047	3.14e-05
Laura2	Xanthomonadaceae	Stenotrophomonas	0.0308	0.0138	0.00113
Laura2	Xanthomonadaceae	Thermomonas	0.000204	0.000204	0.000204

## Sheet: Sheet2
NOTE: If log2FoldChange is negative, enriched in DCPET treatment. If log2FoldChange is positive, enriched in TPA treatment
taxon	log2FoldChange	padj	Comparison	Phylum	Class	Order	Family	Genus	Where_Enriched
sp1	-12.1216	7.58991e-05	EB2_Mackinac DCPET vs. TPA	Actinobacteriota	Actinobacteria	Corynebacteriales	Nocardiaceae	Rhodococcus	DCPET
sp3	10.1099	0.00155636	EB2_Mackinac DCPET vs. TPA	Proteobacteria	Gammaproteobacteria	Burkholderiales	Comamonadaceae	Hydrogenophaga	TPA
sp5	15.3795	1.4311e-06	EB2_Mackinac DCPET vs. TPA	Proteobacteria	Gammaproteobacteria	Burkholderiales	Comamonadaceae	Hydrogenophaga	TPA
sp7	8.66122	0.00181934	EB2_Mackinac DCPET vs. TPA	Proteobacteria	Alphaproteobacteria	Rhizobiales	Beijerinckiaceae	Chelatococcus	TPA
sp9	14.8028	4.19744e-06	EB2_Mackinac DCPET vs. TPA	Proteobacteria	Gammaproteobacteria	Burkholderiales	Comamonadaceae	Hydrogenophaga	TPA
sp10	10.2835	0.00145471	EB2_Mackinac DCPET vs. TPA	Proteobacteria	Alphaproteobacteria	Caulobacterales	Caulobacteraceae	Brevundimonas	TPA
sp12	12.7507	6.89167e-05	EB2_Mackinac DCPET vs. TPA	Proteobacteria	Alphaproteobacteria	Rhizobiales	Devosiaceae	Pelagibacterium	TPA
sp15	15.3092	9.1154e-07	EB2_Mackinac DCPET vs. TPA	Proteobacteria	Gammaproteobacteria	Burkholderiales	Comamonadaceae	Hydrogenophaga	TPA
sp20	11.5616	0.000372862	EB2_Mackinac DCPET vs. TPA	Proteobacteria	Gammaproteobacteria	Burkholderiales	Alcaligenaceae	Achromobacter	TPA
sp22	10.8586	0.00130902	EB2_Mackinac DCPET vs. TPA	Proteobacteria	Alphaproteobacteria	Rhizobiales	Rhizobiaceae	Aminobacter	TPA
sp25	11.3049	0.000536563	EB2_Mackinac DCPET vs. TPA	Proteobacteria	Gammaproteobacteria	Burkholderiales	Alcaligenaceae	Achromobacter	TPA
sp26	24.2781	2.43935e-10	EB2_Mackinac DCPET vs. TPA	Proteobacteria	Gammaproteobacteria	Burkholderiales	Comamonadaceae	Hydrogenophaga	TPA
sp30	11.3657	0.000378835	EB2_Mackinac DCPET vs. TPA	Proteobacteria	Gammaproteobacteria	Burkholderiales	Comamonadaceae	Hydrogenophaga	TPA
sp31	8.90028	0.026146	EB2_Mackinac DCPET vs. TPA	Proteobacteria	Gammaproteobacteria	Burkholderiales	Alcaligenaceae	Achromobacter	TPA
sp32	15.523	8.11795e-07	EB2_Mackinac DCPET vs. TPA	Proteobacteria	Gammaproteobacteria	Pseudomonadales	Pseudomonadaceae	Pseudomonas	TPA
sp48	23.3868	4.46135e-10	EB2_Mackinac DCPET vs. TPA	Proteobacteria	Gammaproteobacteria	Burkholderiales	Comamonadaceae	Hydrogenophaga	TPA
sp49	-12.824	3.06436e-05	EB2_Mackinac DCPET vs. TPA	Actinobacteriota	Actinobacteria	Corynebacteriales	Nocardiaceae	Rhodococcus	DCPET
sp51	9.65436	0.0027446	EB2_Mackinac DCPET vs. TPA	Proteobacteria	Alphaproteobacteria	Rhizobiales	Devosiaceae	Devosia	TPA
sp53	14.2041	7.1723e-06	EB2_Mackinac DCPET vs. TPA	Proteobacteria	Gammaproteobacteria	Pseudomonadales	Pseudomonadaceae	Pseudomonas	TPA
sp57	9.72652	0.0141977	EB2_Mackinac DCPET vs. TPA	Proteobacteria	Gammaproteobacteria	Burkholderiales	Comamonadaceae	Hydrogenophaga	TPA
sp66	-12.2074	6.91175e-05	EB2_Mackinac DCPET vs. TPA	Chloroflexi	Chloroflexia	Thermomicrobiales	JG30-KF-CM45	NA	DCPET
sp67	11.6855	0.000360869	EB2_Mackinac DCPET vs. TPA	Proteobacteria	Alphaproteobacteria	Caulobacterales	Caulobacteraceae	Brevundimonas	TPA
sp69	8.44815	0.0129584	EB2_Mackinac DCPET vs. TPA	Proteobacteria	Gammaproteobacteria	Pseudomonadales	Pseudomonadaceae	Pseudomonas	TPA
sp83	23.0067	7.21584e-10	EB2_Mackinac DCPET vs. TPA	Proteobacteria	Gammaproteobacteria	Burkholderiales	Comamonadaceae	Variovorax	TPA
sp89	10.7709	0.000837152	EB2_Mackinac DCPET vs. TPA	Proteobacteria	Alphaproteobacteria	Rhizobiales	Beijerinckiaceae	Chelatococcus	TPA
sp94	23.5357	4.46135e-10	EB2_Mackinac DCPET vs. TPA	Proteobacteria	Alphaproteobacteria	Rhizobiales	Beijerinckiaceae	Chelatococcus	TPA
sp98	9.978	0.0020981	EB2_Mackinac DCPET vs. TPA	Proteobacteria	Gammaproteobacteria	Burkholderiales	Alcaligenaceae	Achromobacter	TPA
sp100	12.6782	6.89167e-05	EB2_Mackinac DCPET vs. TPA	Proteobacteria	Gammaproteobacteria	Burkholderiales	Comamonadaceae	Tepidimonas	TPA
sp108	12.6337	6.91175e-05	EB2_Mackinac DCPET vs. TPA	Bacteroidota	Bacteroidia	Sphingobacteriales	Sphingobacteriaceae	Sphingobacterium	TPA
sp115	9.90215	0.0020981	EB2_Mackinac DCPET vs. TPA	Proteobacteria	Gammaproteobacteria	Burkholderiales	Comamonadaceae	NA	TPA
sp116	-8.61702	0.0230349	EB2_Mackinac DCPET vs. TPA	Proteobacteria	Alphaproteobacteria	Rhizobiales	Rhizobiaceae	Shinella	DCPET
sp121	8.8523	0.00851226	EB2_Mackinac DCPET vs. TPA	Proteobacteria	Gammaproteobacteria	Burkholderiales	Comamonadaceae	Hydrogenophaga	TPA
sp130	9.2586	0.0199821	EB2_Mackinac DCPET vs. TPA	Bacteroidota	Bacteroidia	Sphingobacteriales	Sphingobacteriaceae	Parapedobacter	TPA
sp142	11.0395	0.000627464	EB2_Mackinac DCPET vs. TPA	Proteobacteria	Gammaproteobacteria	Burkholderiales	Alcaligenaceae	Verticiella	TPA
sp146	11.6003	0.000310557	EB2_Mackinac DCPET vs. TPA	Actinobacteriota	Actinobacteria	Corynebacteriales	Nocardiaceae	Millisia	TPA
sp149	10.0785	0.00181934	EB2_Mackinac DCPET vs. TPA	Actinobacteriota	Actinobacteria	Corynebacteriales	Nocardiaceae	Millisia	TPA
sp150	-7.8118	0.0370663	EB2_Mackinac DCPET vs. TPA	Proteobacteria	Alphaproteobacteria	Rhizobiales	Rhizobiaceae	Shinella	DCPET
sp151	-11.3439	0.000378835	EB2_Mackinac DCPET vs. TPA	Actinobacteriota	Actinobacteria	Corynebacteriales	Nocardiaceae	Rhodococcus	DCPET
sp155	8.395	0.0341282	EB2_Mackinac DCPET vs. TPA	Proteobacteria	Gammaproteobacteria	Burkholderiales	Alcaligenaceae	Achromobacter	TPA
sp156	11.5617	0.00052962	EB2_Mackinac DCPET vs. TPA	Proteobacteria	Gammaproteobacteria	Xanthomonadales	Xanthomonadaceae	Luteimonas	TPA
sp157	-11.0774	0.000452543	EB2_Mackinac DCPET vs. TPA	Chloroflexi	Chloroflexia	Thermomicrobiales	JG30-KF-CM45	NA	DCPET
sp158	-7.82853	0.016292	EB2_Mackinac DCPET vs. TPA	Proteobacteria	Alphaproteobacteria	Rhizobiales	Rhizobiaceae	Shinella	DCPET
sp174	9.3089	0.0194713	EB2_Mackinac DCPET vs. TPA	Proteobacteria	Gammaproteobacteria	Burkholderiales	Comamonadaceae	Hydrogenophaga	TPA
sp177	-9.27508	0.00276065	EB2_Mackinac DCPET vs. TPA	Proteobacteria	Alphaproteobacteria	Rhizobiales	Devosiaceae	Youhaiella	DCPET
sp179	-6.76128	0.0429077	EB2_Mackinac DCPET vs. TPA	Proteobacteria	Alphaproteobacteria	Rhizobiales	Rhizobiaceae	Paramesorhizobium	DCPET
sp184	7.65588	0.03095	EB2_Mackinac DCPET vs. TPA	Bacteroidota	Bacteroidia	Cytophagales	Spirosomaceae	Persicitalea	TPA
sp194	8.80663	0.00857041	EB2_Mackinac DCPET vs. TPA	Proteobacteria	Gammaproteobacteria	Burkholderiales	Comamonadaceae	NA	TPA
sp195	-6.89965	0.0370663	EB2_Mackinac DCPET vs. TPA	Proteobacteria	Alphaproteobacteria	Rhizobiales	Rhizobiaceae	NA	DCPET
sp201	10.1013	0.00199222	EB2_Mackinac DCPET vs. TPA	Proteobacteria	Gammaproteobacteria	Burkholderiales	Alcaligenaceae	Verticiella	TPA
sp205	8.52813	0.0326566	EB2_Mackinac DCPET vs. TPA	Actinobacteriota	Actinobacteria	Corynebacteriales	Nocardiaceae	Millisia	TPA
sp211	10.7664	0.000807416	EB2_Mackinac DCPET vs. TPA	Proteobacteria	Gammaproteobacteria	Burkholderiales	Comamonadaceae	Tepidimonas	TPA
sp216	8.71894	0.0095121	EB2_Mackinac DCPET vs. TPA	Proteobacteria	Gammaproteobacteria	Burkholderiales	Alcaligenaceae	Orrella	TPA
sp226	7.55311	0.0326566	EB2_Mackinac DCPET vs. TPA	Proteobacteria	Gammaproteobacteria	Burkholderiales	Alcaligenaceae	NA	TPA
sp229	9.9358	0.00206312	EB2_Mackinac DCPET vs. TPA	Actinobacteriota	Actinobacteria	Corynebacteriales	Nocardiaceae	Millisia	TPA
sp235	8.63033	0.0110906	EB2_Mackinac DCPET vs. TPA	Proteobacteria	Gammaproteobacteria	Burkholderiales	Comamonadaceae	Tepidimonas	TPA
sp236	6.73887	0.0323402	EB2_Mackinac DCPET vs. TPA	Proteobacteria	Gammaproteobacteria	Legionellales	Legionellaceae	Legionella	TPA
sp240	10.5242	0.00139009	EB2_Mackinac DCPET vs. TPA	Proteobacteria	Alphaproteobacteria	Rhizobiales	Xanthobacteraceae	NA	TPA
sp245	-8.38994	0.00872021	EB2_Mackinac DCPET vs. TPA	Bacteroidota	Bacteroidia	Chitinophagales	Chitinophagaceae	Chitinophaga	DCPET
sp251	22.344	1.78634e-09	EB2_Mackinac DCPET vs. TPA	Proteobacteria	Gammaproteobacteria	Pseudomonadales	Pseudomonadaceae	Pseudomonas	TPA
sp265	9.98083	0.00206312	EB2_Mackinac DCPET vs. TPA	Proteobacteria	Gammaproteobacteria	Pseudomonadales	Pseudomonadaceae	NA	TPA
sp273	-8.07996	0.0151981	EB2_Mackinac DCPET vs. TPA	Actinobacteriota	Actinobacteria	Corynebacteriales	Nocardiaceae	Rhodococcus	DCPET
sp274	-8.10345	0.0323402	EB2_Mackinac DCPET vs. TPA	Actinobacteriota	Actinobacteria	Micrococcales	Microbacteriaceae	Cryobacterium	DCPET
sp284	9.78226	0.00241458	EB2_Mackinac DCPET vs. TPA	Actinobacteriota	Actinobacteria	Corynebacteriales	Nocardiaceae	Millisia	TPA
sp285	9.77699	0.00241458	EB2_Mackinac DCPET vs. TPA	Proteobacteria	Alphaproteobacteria	Rhizobiales	Beijerinckiaceae	Chelatococcus	TPA
sp317	-7.70228	0.019259	EB2_Mackinac DCPET vs. TPA	Actinobacteriota	Actinobacteria	Corynebacteriales	Nocardiaceae	Millisia	DCPET
sp349	22.7469	9.69795e-10	EB2_Mackinac DCPET vs. TPA	Actinobacteriota	Actinobacteria	Micrococcales	Microbacteriaceae	Microbacterium	TPA
sp350	9.04148	0.00688533	EB2_Mackinac DCPET vs. TPA	Proteobacteria	Gammaproteobacteria	Pseudomonadales	Pseudomonadaceae	NA	TPA
sp375	8.52813	0.0326566	EB2_Mackinac DCPET vs. TPA	Proteobacteria	Alphaproteobacteria	Rhizobiales	Beijerinckiaceae	Chelatococcus	TPA
sp378	8.44061	0.0341282	EB2_Mackinac DCPET vs. TPA	Proteobacteria	Gammaproteobacteria	Pseudomonadales	Pseudomonadaceae	NA	TPA
sp394	8.45855	0.0341282	EB2_Mackinac DCPET vs. TPA	Proteobacteria	Alphaproteobacteria	Rhizobiales	Hyphomicrobiaceae	Pedomicrobium	TPA
sp415	-20.7775	7.91353e-07	EB2_Mackinac DCPET vs. TPA	Proteobacteria	Alphaproteobacteria	Rhizobiales	Rhizobiaceae	Aminobacter	DCPET
sp417	-7.60873	0.044442	EB2_Mackinac DCPET vs. TPA	Chloroflexi	Chloroflexia	Thermomicrobiales	JG30-KF-CM45	NA	DCPET
sp428	-7.57072	0.0465791	EB2_Mackinac DCPET vs. TPA	Proteobacteria	Gammaproteobacteria	Burkholderiales	Alcaligenaceae	NA	DCPET
sp447	8.04085	0.0199821	EB2_Mackinac DCPET vs. TPA	Proteobacteria	Gammaproteobacteria	Xanthomonadales	Xanthomonadaceae	SN8	TPA
sp455	7.9257	0.0491998	EB2_Mackinac DCPET vs. TPA	Proteobacteria	Gammaproteobacteria	Burkholderiales	Alcaligenaceae	Candidimonas	TPA
sp459	7.44267	0.0363571	EB2_Mackinac DCPET vs. TPA	Proteobacteria	Gammaproteobacteria	Burkholderiales	Comamonadaceae	Tepidimonas	TPA
sp471	7.99248	0.0209044	EB2_Mackinac DCPET vs. TPA	Actinobacteriota	Actinobacteria	Corynebacteriales	Nocardiaceae	Rhodococcus	TPA
sp479	7.68061	0.0298822	EB2_Mackinac DCPET vs. TPA	Proteobacteria	Gammaproteobacteria	Burkholderiales	Alcaligenaceae	Achromobacter	TPA
sp516	7.11689	0.0494511	EB2_Mackinac DCPET vs. TPA	Proteobacteria	Alphaproteobacteria	Rhizobiales	Beijerinckiaceae	Chelatococcus	TPA
sp517	7.28289	0.0413715	EB2_Mackinac DCPET vs. TPA	Actinobacteriota	Actinobacteria	Corynebacteriales	Nocardiaceae	Rhodococcus	TPA
sp525	7.60866	0.0320191	EB2_Mackinac DCPET vs. TPA	Proteobacteria	Alphaproteobacteria	Rhizobiales	Devosiaceae	Pelagibacterium	TPA
sp4	-4.44287	5.57552e-06	LS1_Calumet DCPET vs. TPA	Proteobacteria	Alphaproteobacteria	Rhizobiales	Rhizobiaceae	Aquamicrobium	DCPET
sp6	-5.73772	2.22099e-17	LS1_Calumet DCPET vs. TPA	Proteobacteria	Alphaproteobacteria	Rhizobiales	Rhizobiaceae	Shinella	DCPET
sp7	3.92136	1.857e-06	LS1_Calumet DCPET vs. TPA	Proteobacteria	Alphaproteobacteria	Rhizobiales	Beijerinckiaceae	Chelatococcus	TPA
sp12	5.37263	1.00245e-08	LS1_Calumet DCPET vs. TPA	Proteobacteria	Alphaproteobacteria	Rhizobiales	Devosiaceae	Pelagibacterium	TPA
sp13	-4.58936	3.16628e-09	LS1_Calumet DCPET vs. TPA	Proteobacteria	Alphaproteobacteria	Rhodobacterales	Rhodobacteraceae	Rhodobacter	DCPET
sp17	-9.64132	0.0100664	LS1_Calumet DCPET vs. TPA	Proteobacteria	Gammaproteobacteria	Burkholderiales	Comamonadaceae	NA	DCPET
sp19	8.81821	6.87245e-11	LS1_Calumet DCPET vs. TPA	Proteobacteria	Gammaproteobacteria	Xanthomonadales	Xanthomonadaceae	Luteimonas	TPA
sp28	-10.2762	1.23437e-11	LS1_Calumet DCPET vs. TPA	Proteobacteria	Alphaproteobacteria	Rhizobiales	Xanthobacteraceae	Ancylobacter	DCPET
sp32	5.23987	0.000491931	LS1_Calumet DCPET vs. TPA	Proteobacteria	Gammaproteobacteria	Pseudomonadales	Pseudomonadaceae	Pseudomonas	TPA
